# Supplementary material for: Engineered B cells expressing an anti-HIV antibody enable memory retention, isotype switching and clonal expansion
Source: Nat Commun. 2020 Nov 17;11:5851. doi: 10.1038/s41467-020-19649-1 (PMC7673991; doi:10.1038/s41467-020-19649-1)
Supplement: Supplementary file 3 — Supplementary Dataset 1 [file 41467_2020_19649_MOESM3_ESM.xlsx]

## Sheet: Sheet1
Alternative target sites in the IgHJ-iEmu intron
Sequence	PAM	Specificity Score	Efficiency Score
GAGATGCCTGAACAAACCAG	GGG	38.6584	78.5983
AAACCAGCTTCAAGGCACTG	AGG	36.9785	77.0471
AGGCATCGGAAAATCCACAG	AGG	37.343	76.8821
GATGGAGTAACTGAGCCTGG	GGG	33.6056	72.6211
TGAGGAATGTGTCTCAGGAG	CGG	32.4483	70.7369
AGTGGGTGAATCCAGCCAGG	AGG	34.0891	69.8155
CCCTGCTCTCATCAAGACCG	GGG	31.3463	69.6074
CGAGATGCCTGAACAAACCA	GGG	42.4985	68.6261
TCCTCGGGGCATGTTCCGAG	GGG	46.6779	67.6439
TCCCCTCGGAACATGCCCCG	AGG	45.0637	66.89
CAGAGGCTCCCAGATCCTCA	AGG	33.2733	65.2681
GCATTGCAGGTTGGTCCTCG	GGG	45.7836	64.9694
CAGGCAGTAGCAGAAAACAA	AGG	30.3368	64.6482
GTGGGTGAATCCAGCCAGGA	GGG	34.5595	64.1774
ATGTTCCGAGGGGACCTGGG	CGG	26.3766	64.1163
CAATGCTCAGGAAACCCCAC	AGG	36.9325	62.7072
AGGGGTCTTAGTGATGGCTG	AGG	36.9676	62.1072
CAGGGGTAGCCCAGAAACGG	TGG	43.4237	62.0791
TCAGGCATCTCGTCCAAATG	TGG	43.3076	60.8605
TCCAGACACATATCACTCAT	GGG	42.1163	60.6375
CTTGATGAGAGCAGGGTTGG	GGG	31.7536	60.5144
TTGGCTGGAAAGAGAACTGT	CGG	32.3352	60.2814
TCCCTAAGCCCCTGTCAGGA	CGG	37.8966	60.2161
GTCCTGACAGGGGCTTAGGG	AGG	36.3953	59.8247
GGAAAGAGAACTGTCGGAGT	GGG	43.7431	59.8088
TGATGGAGTAACTGAGCCTG	GGG	34.3058	59.7898
ACCTGAGTCCCATTTTCCAA	AGG	35.5416	59.5928
GGTGGCTGCCGTCCTGACAG	GGG	36.9658	59.4311
AGAAAACAAAGGCCCTAGAG	TGG	35.9279	58.876
GTCTCAGGAGCGGTGTCTGT	AGG	42.5097	58.4083
GTGATATGTGTCTGGAATTG	AGG	37.0299	58.3404
CCCCGGTCTTGATGAGAGCA	GGG	40.3066	57.7234
CGGAGTGGGTGAATCCAGCC	AGG	41.2221	57.4546
TGGAAAGAGAACTGTCGGAG	TGG	39.5182	57.2613
GTTTTCTGCTACTGCCTGTG	GGG	36.9883	56.7073
ACGAGATGCCTGAACAAACC	AGG	41.7858	56.6981
AAAGGATTGTTTATCTTAGG	AGG	37.4315	56.3681
TCAGCCATCACTAAGACCCC	TGG	41.3259	56.0354
AAGACAGGATATGTTTGAAG	TGG	31.5368	55.7066
CAAACCAGGGGTCTTAGTGA	TGG	40.7956	55.594
TTCCAGACACATATCACTCA	TGG	39.8966	55.4007
GTTTCCTGAGCATTGCAGGT	TGG	38.9553	54.8725
GTCCCATTTTCCAAAGGCAT	CGG	36.2641	54.5808
ATATTTTCTTTAGAATTATG	AGG	21.6069	54.5725
CAGGGGCTTAGGGAGGCTCC	AGG	31.4641	53.5206
TGAGGATCTGGGAGCCTCTG	TGG	26.8223	52.9475
GGCATGTTCCGAGGGGACCT	GGG	39.2106	52.8502
ATGGCTGAGGAATGTGTCTC	AGG	35.1427	52.7279
CATGCTTACTGTTAAAAGAC	AGG	35.8436	51.1589
GCCTTTGGAAAATGGGACTC	AGG	35.9229	51.0824
AGGACCAACCTGCAATGCTC	AGG	42.7134	50.7644
CTGATGGAGTAACTGAGCCT	GGG	35.8909	50.0822
CCAGGAGGGGACGGGCACTG	GGG	36.599	49.9262
AGCCTCCCTAAGCCCCTGTC	AGG	37.2928	49.4506
CCAGTCCGCCCAGGTCCCCT	CGG	35.1649	49.2353
CGGTGGCTGCCGTCCTGACA	GGG	43.4147	48.9554
GTCCTCGGGGCATGTTCCGA	GGG	48.3221	48.8527
TGAGAGCAGGGTTGGGGGCA	GGG	19.6222	48.5618
CCTGGGCGGACTGGCCAGGA	GGG	34.0195	48.3373
CGGACTGGCCAGGAGGGGAC	GGG	35.3959	48.3103
ACCCTGCTCTCATCAAGACC	GGG	42.0649	47.9342
CCAGGAGGGACGCGTAGCCC	CGG	44.9689	47.732
GGTCCTCGGGGCATGTTCCG	AGG	46.6944	47.551
CCGGGGCTACGCGTCCCTCC	TGG	43.6317	47.1879
GGACCTCAGTGCCTTGAAGC	TGG	40.4714	47.0791
ATGTGGCTCCCCAAGCCCCC	AGG	35.5499	46.6824
TTGTTTTCTGCTACTGCCTG	TGG	30.7005	46.6182
TTGGAAAATGGGACTCAGGT	TGG	35.3558	46.2947
AACCCTGCTCTCATCAAGAC	CGG	41.5483	46.1982
GCCGTCCTGACAGGGGCTTA	GGG	43.0964	46.1104
GCCCCGGTCTTGATGAGAGC	AGG	44.6254	45.9825
TGTTTTCTGCTACTGCCTGT	GGG	31.688	45.2321
CCCTCCTGGCCAGTCCGCCC	AGG	40.9001	44.9343
CAATAAAGAATTTAAGATGC	AGG	33.1547	44.4996
ATCTTAAATTCTTTATTGGC	TGG	36.5759	44.391
CTGGGCGGACTGGCCAGGAG	GGG	33.4579	44.3733
GGCTACGCGTCCCTCCTGGC	TGG	42.4742	44.27
GGGCAGGGGTAGCCCAGAAA	CGG	33.3027	44.0976
ACCTGGGCGGACTGGCCAGG	AGG	35.1054	43.2397
ACCCATGAGTGATATGTGTC	TGG	44.0367	42.8103
TCTGATGGAGTAACTGAGCC	TGG	36.0035	42.5627
ACGGGCACTGGGGTGCCTTG	AGG	38.6081	42.2403
TAACTGAGCCTGGGGGCTTG	GGG	37.4929	41.6742
GCTTCAAGGCACTGAGGTCC	TGG	37.4218	41.558
TGATAAGAATTTCAAATACT	TGG	29.2727	41.2618
GCGGACTGGCCAGGAGGGGA	CGG	27.1978	41.1328
AAGCTGGTTTCCAAGAGAAA	AGG	43.4342	40.9788
TCTTGATGAGAGCAGGGTTG	GGG	35.2781	40.8548
GGGACCTGGGCGGACTGGCC	AGG	37.8921	40.8309
TGGAAAATGGGACTCAGGTT	GGG	35.6841	40.5199
CTCAGGTTGGGTGCGTCTGA	TGG	46.8136	40.2609
CCCCAGTGCCCGTCCCCTCC	TGG	33.2968	40.2466
ACGGTGGCTGCCGTCCTGAC	AGG	44.854	39.9561
AGCATTGCAGGTTGGTCCTC	GGG	43.6361	39.9022
TCTCTTGGAAACCAGCTTCA	AGG	35.469	39.8915
CCGAGGGGACCTGGGCGGAC	TGG	40.4864	39.0306
GAAGTGGCTTCTGAGAAAAA	TGG	29.1879	38.7834
AGAAAAGGATTGTTTATCTT	AGG	26.1289	38.6662
GGACGGCAGCCACCGTTTCT	GGG	46.1722	37.869
GAGCATTGCAGGTTGGTCCT	CGG	40.5747	37.3321
TTTCTTAGCTGAGCTTGCTT	TGG	38.4094	35.8177
GCCAGGAGGGGACGGGCACT	GGG	45.3815	35.348
GTCTTGATGAGAGCAGGGTT	GGG	37.1552	35.1866
GGTCTTGATGAGAGCAGGGT	TGG	33.4855	35.0346
TGTGGATTTTCCGATGCCTT	TGG	42.3033	33.3856
CTGGGGTGCCTTGAGGATCT	GGG	40.2525	33.2256
GATAAACAATCCTTTTCTCT	TGG	36.4344	32.9698
GAGAGCAGGGTTGGGGGCAG	GGG	18.1575	32.4487
TGCCGTCCTGACAGGGGCTT	AGG	39.699	32.0177
CTAAGACCCCTGGTTTGTTC	AGG	42.3073	30.6343
TTTCCGATGCCTTTGGAAAA	TGG	34.8366	30.5635
ATGAGAGCAGGGTTGGGGGC	AGG	27.4604	28.8256
TTCCGATGCCTTTGGAAAAT	GGG	34.0194	27.6945
GGCCAGGAGGGGACGGGCAC	TGG	44.8522	26.1126
AGTAACTGAGCCTGGGGGCT	TGG	33.7483	26.0483
TGGGGTTTCCTGAGCATTGC	AGG	38.2146	26.0199
GGGCATGTTCCGAGGGGACC	TGG	42.3535	25.8887
GGGGCTTGGGGAGCCACATT	TGG	38.9589	25.5287
GTAACTGAGCCTGGGGGCTT	GGG	35.662	21.3195
ACTGGGGTGCCTTGAGGATC	TGG	39.736	15.9098
CTGCATCTTAAATTCTTTAT	TGG	31.2069	14.0561
AGGACGGCAGCCACCGTTTC	TGG	46.0587	11.9368
