# Supplementary material for: Engineered B cells expressing an anti-HIV antibody enable memory retention, isotype switching and clonal expansion
Source: Nat Commun. 2020 Nov 17;11:5851. doi: 10.1038/s41467-020-19649-1 (PMC7673991; doi:10.1038/s41467-020-19649-1)
Supplement: Supplementary file 4 — Supplementary Dataset 2 [file 41467_2020_19649_MOESM4_ESM.xlsx]

## Sheet: Sheet1
	For the cloning of the murine donors:
	Primers used for PCR amplification of the murine homology arms:
	Forward	ATTAATTAAGCGGCCGCGTAAGAATGGCCTCTCCAGGTCTT
	Reverse	CTCCACTCCTCGAGTTTGTCCCTATGCATCG
	Forward	GGACAAACTCGAGGAGTGGAGTGGGGC
	Reverse	ACGCGTGTACACTAGTCCAACTCAACATTGCTCAATTCATTTAAAAATATTTGAAACT
	Inserted sequence for the 3BNC117-W.T murine donor DNA:
	Sequence	CTCGACTGTGCCTTCTAGTTGCCAGCCATCTGTTGTTTGCCCCTCCCCCGTGCCTTCCTTGACCCTGGAAGGTGCCACTCCCACTGTCCTTTCCTAATAAAATGAGGAAATTGCATCGCATTGTCTGAGTAGGTGTCATTCTATTCTGGGGGGTGGGGTGGGGCAGGACAGCAAGGGGGAGGATTGGGAAGACAATAGCAGGCATGCTGGGGATGCGGTGGGCTCTATGGGGTACCTTTTCATTCCTTCCTCTCCAGTTCTTCTCTAGATGGACTAGGTCCTTAACTAGCGAATTCGGATCCCTGTCTCATGAATATGCAAATCAGGTGAGTCCATGGTGGTAAATATAGGGATGTCGACACACCTCACAAACTTAAGATCTAGAATGGACATGAGGGT…
	Inserted sequence for the 3BNC117-opt. murine donor DNA:
	Sequence	CTCGACTGTGCCTTCTAGTTGCCAGCCATCTGTTGTTTGCCCCTCCCCCGTGCCTTCCTTGACCCTGGAAGGTGCCACTCCCACTGTCCTTTCCTAATAAAATGAGGAAATTGCATCGCATTGTCTGAGTAGGTGTCATTCTATTCTGGGGGGTGGGGTGGGGCAGGACAGCAAGGGGGAGGATTGGGAAGACAATAGCAGGCATGCTGGGGATGCGGTGGGCTCTATGGGGTACCTTTTCATTCCTTCCTCTCCAGTTCTTCTCTAGATGGACTAGGTCCTTAACTAGCGAATTCGGATCCCTGTCTCATGAATATGCAAATCAGGTGAGTCCATGGTGGTAAATATAGGGATGTCGACACACCTCACAAACTTAAGATCTAGAATGGACATGAGGGT…
	For the cloning of the human donors:
	Primers used for PCR amplification of the murine homology arms:
	Forward	CGCGATGCATTAATTAAGCGGCCGCGTAAGAATGGCCACTCTAGGGCC
	Reverse	CCCACTCCCTCGAGGACAGTTCTCTTTCC
	Forward	AACTGTCCTCGAGGGAGTGGGTGAATCC
	Reverse	GATATCACGCGTGTACACTAGTACAGCACTGTGCTAGTATTTCTTAGCT
	Inserted sequence for the 3BNC117 human donor DNA:
	Sequence	CCTCGACTGTGCCTTCTAGTTGCCAGCCATCTGTTGTTTGCCCCTCCCCCGTGCCTTCCTTGACCCTGGAAGGTGCCACTCCCACTGTCCTTTCCTAATAAAATGAGGAAATTGCATCGCATTGTCTGAGTAGGTGTCATTCTATTCTGGGGGGTGGGGTGGGGCAGGACAGCAAGGGGGAGGATTGGGAAGACAATAGCAGGCATGCTGGGGATGCGGTGGGCTCTATGGGGTACCTTTTCATTCCTTCCTCTCCAGTTCTTCTCTAGATGGACTAGGTCCTTAACTAGCGAATTCGGATCCCTGTCTCATGAATATGCAAATCAGGTGAGTCCATGGTGGTAAATATAGGGATGTCGACACACCTCACAAACTTAAGATCTAGAATGGACATGAGGG…
	IgM Splice acceptor primers:
	Forward:	CGATGCATAGGGACAAACGTGTAGAGGGATCTCCTGTCTGACAG
	Reverse:	TTCGCGCGCATTTGGGAAGGACTGACTCTCTGAG
	Linker fragment replacing the Furin-GSG-P2A sequence:
	GGCGCTGGCAGCGGCGCTTCCTGGAGTCACCCTCAGTTCGAGAAAGGCGCCTCTGGTGGATCTGGCGGCGCATCCTGGAGCCATCCACAATTTGAAAAAGGCGCTAGCGGAGGCTCTGGCGGAAGTGGCGGAGCTTCTTGGAGCCATCCGCAGTTCGAGAAAGGTGCTAGCGGCGGC
