# Supplementary material for: Engineered B cells expressing an anti-HIV antibody enable memory retention, isotype switching and clonal expansion
Source: Nat Commun. 2020 Nov 17;11:5851. doi: 10.1038/s41467-020-19649-1 (PMC7673991; doi:10.1038/s41467-020-19649-1)
Supplement: Supplementary file 6 — Source Data [file 41467_2020_19649_MOESM6_ESM.xlsx]

## Sheet: 1D
	Quantification of engineered primary murine B cells as in 1C.
gRNA	-	+
	1.3	50.5
	5.1	74.2
	5.5	58.1
	3.2	48.7
	3.8	53.2
		52.2
		39.4
		44.2

## Sheet: 1E
	Quantification of engineered primary human B cells as in 1C.
gRNA	-	+
	1.95	10.76
	1.79	6.91
	2.1	8.34

## Sheet: 2D
	Quantification of 3BNC117 expression in primary murine lymphocytes, for the two chains or single chain strategies as depicted in 2B, 2C
	Two Chains	Single Chain
	50.5	55.6
	74.2	57.7
	58.1	84
	48.7
	53.2
	52.2
	39.4
	44.2

## Sheet: 3C
	Accumulation of engineered cells in the GCs of mice immunized with YU2.DG or THRO.4156.8 gp120 HIV antigens as in 3B
	YU2	THRO
	82.83	76.8
	85.19	66.04
	86.01	79.08

## Sheet: 3E
	Monopolization by the engineered cells of the GCs of mice immunized with YU2.DG or THRO.4156.8 gp120 HIV antigens as in 3D
	YU2	THRO
	89.04	91.26
	92.69	88.12
	79.03	93.99

## Sheet: 4A
	ELISA of sera collected 14 days following either prime or boost immunization, quantified using an anti-idiotypic antibody to 3BNC117
		THRO			YU2
	Prime	29.5	26.2	45.2	41	83.5	132.4
	Boost	260	477	612	639	661	643

## Sheet: 4C
	Quantification of CD45.1 expression and gp120 binding in the GCs of mice following prime or boost immunizations as in 4B
	THRO						YU2
Prime	9.47	6.13	10.45	16.29	6.46	3.86	19.4	14.2	11.39	23.97	17.53	15.77
Boost	30.98	22.32	23.29	12.31	16.24	17.48	31.93	34.42	30.49	41.3	23.79	27.67

## Sheet: 4D
	Analysis by flow cytometry of CD38 expression among donor derived cells in the spleens of recipient mice after prime or boost immunizations by the gp120 antigens from either the THRO4156.18 or the YU2.DG HIV strains
		YU2			THRO
	Prime	72.11	70.03	71.33	71.78	67.76	69.8
	Boost	78.63	80.55	73.99	73.93	73.06	71.5

## Sheet: 4E
	Analysis by flow cytometry of CD138 expression among donor derived cells in the spleens of recipient mice after prime or boost immunizations by the gp120 antigens from either the THRO4156.18 or the YU2.DG HIV strains
		YU2			THRO
	Prime	4.86	5.39	3.16	2.49	2.18	2.38
	Boost	1.23	1.41	1.17	1.19	0.56	1.41

## Sheet: 5A
	Isotype specific anti-idiotypic ELISA measuring 3BNC117 isotypes in mice sera collected after boost immunizations
					IgG2c
						Engineered YU2			Engineered THRO			Non Engineered YU2
					50	340881	721985	645079	292102	791307	554821	208915	211339	241360
					500	118862	175098	170699	118118	212783	171349	91511	95465	102109
					5000	83360.7	90656.7	87426.3	86675.3	96357	87135.3	76305.7	79328	87028.7
					IgA
						Engineered YU2			Engineered THRO			Non Engineered YU2
					20	734494	645265	701885	634814	431264	714771	351650	381516	384841
					100	381110	374632	377054	372461	306910	309339	403459	356029	359101
					200	288680	350070	332252	334148	289697	279808	311295	301436	361970

[truncated: 30 more sheets: 5B, 5C, 5D, 5E, 5F, S2A, S2E, S3A, S3B, S3F, S3H, S4F, S5A, S5C, S5D, S5E, S5F, S5G, S6A, S6B …]
